# Supplementary material for: Characterization and Correlation of Microbiota and Higher Alcohols Based on Metagenomic and Metabolite Profiling during Rice-Flavor Baijiu Fermentation
Source: Foods. 2023 Jul 16;12(14):2720. doi: 10.3390/foods12142720 (PMC10379614; doi:10.3390/foods12142720)
Supplement: Supplementary file 1 [file foods-12-02720-s001.zip]

Archive with 1 entries (1 files):
- foods-2458764-supplementary.pdf
